# Supplementary material for: Simultaneous Estimation of Two Coupled Hydrogen Bond Geometries from Pairs of Entangled NMR Parameters: The Test Case of 4-Hydroxypyridine Anion
Source: Molecules. 2022 Jun 18;27(12):3923. doi: 10.3390/molecules27123923 (PMC9229270; doi:10.3390/molecules27123923)
Supplement: Supplementary file 1 [file molecules-27-03923-s001.zip]

Archive with 1 entries (1 files):
- molecules-1719992-supplementary.pdf
